# Supplementary material for: Four new species of Resupinatus (Agaricales, Basidiomycota) on coniferous trees in Northeast China
Source: MycoKeys. 2026 May 15;132:173–89. doi: 10.3897/mycokeys.132.188107 (PMC13197816; doi:10.3897/mycokeys.132.188107)
Supplement: XML Treatment for Resupinatus latemarginatus [file mycokeys.132.188107-treatment2.xml]

<!DOCTYPE tp:taxon-treatment
  PUBLIC "-//TaxonX//DTD Taxonomic Treatment Publishing DTD v0 20100105//EN" "tax-treatment-NSO.dtd">
<tp:taxon-treatment xmlns:tp="http://www.plazi.org/taxpub"><tp:treatment-meta><kwd-group><label>Taxon classification</label><kwd>
                <named-content content-type="kingdom">Fungi</named-content>
              </kwd><kwd>
                <named-content content-type="order">Agaricales</named-content>
              </kwd><kwd>
                <named-content content-type="family">Pleurotaceae</named-content>
              </kwd></kwd-group><mixed-citation publication-type="journal"><person-group><name><surname>Zhuang</surname><given-names>Lei</given-names></name><name><surname>Guan</surname><given-names>Qian-Xin</given-names></name><name><surname>Dai</surname><given-names>Yu-Cheng</given-names></name><name><surname>Yuan</surname><given-names>Yuan</given-names></name><name><surname>Zhao</surname><given-names>Heng</given-names></name></person-group><article-title>Four new species of <italic><tp:taxon-name><tp:taxon-name-part taxon-name-part-type="genus" reg="Resupinatus">Resupinatus</tp:taxon-name-part></tp:taxon-name></italic> (<italic><tp:taxon-name><tp:taxon-name-part taxon-name-part-type="order" reg="Agaricales">Agaricales</tp:taxon-name-part></tp:taxon-name></italic>, <italic><tp:taxon-name><tp:taxon-name-part taxon-name-part-type="phylum" reg="Basidiomycota">Basidiomycota</tp:taxon-name-part></tp:taxon-name></italic>) on coniferous trees in Northeast China</article-title><source>MycoKeys</source><day>15</day><month>05</month><year>2026</year><volume>132</volume><fpage>173</fpage><lpage>189</lpage><pub-id pub-id-type="doi">10.3897/mycokeys.132.188107</pub-id></mixed-citation></tp:treatment-meta><tp:nomenclature><tp:taxon-name><object-id xmlns:xlink="http://www.w3.org/1999/xlink" content-type="arpha" xlink:type="simple">E4731BD9-708A-55DC-A325-26BF4C0F6F1A</object-id>
                    		<tp:taxon-name-part taxon-name-part-type="genus" reg="Resupinatus">Resupinatus</tp:taxon-name-part> <tp:taxon-name-part taxon-name-part-type="species" reg="latemarginatus">latemarginatus</tp:taxon-name-part>
                    	
                    		<object-id xmlns:xlink="http://www.w3.org/1999/xlink" content-type="mycobank" xlink:type="simple">863202</object-id>
                    	</tp:taxon-name><tp:taxon-authority>Q.X. Guan, H. Zhao, L. Zhuang, Yuan Yuan &amp; Y.C. Dai</tp:taxon-authority><tp:taxon-status xmlns:xlink="http://www.w3.org/1999/xlink" xlink:type="simple">sp. nov.</tp:taxon-status><xref ref-type="fig" rid="F2">Figs 2c</xref><xref ref-type="fig" rid="F2">, d</xref><xref ref-type="fig" rid="F4">, 4</xref></tp:nomenclature><tp:treatment-sec sec-type="Etymology"><title>Etymology.</title><p><italic>Latemarginatus</italic> (Lat.): refers to the species having a wide sterile margin.</p><fig id="F4" position="float" orientation="portrait"><object-id xmlns:xlink="http://www.w3.org/1999/xlink" content-type="doi" xlink:type="simple">10.3897/mycokeys.132188107.figure4</object-id><object-id xmlns:xlink="http://www.w3.org/1999/xlink" content-type="arpha" xlink:type="simple">982C2025-21A3-58B9-B213-2EAF8AB61D1F</object-id><label>Figure 4.</label><caption><p>Microscopic structures of <italic><tp:taxon-name><tp:taxon-name-part taxon-name-part-type="genus" reg="Resupinatus">Resupinatus</tp:taxon-name-part> <tp:taxon-name-part taxon-name-part-type="species" reg="latemarginatus">latemarginatus</tp:taxon-name-part></tp:taxon-name></italic> (holotype, Dai 37377). <bold>a–f</bold>. Basidia and basidioles; <bold>g–j</bold>. Cystidioles; <bold>k</bold>. Basidiospores; <bold>l</bold>. Generative hyphae; <bold>m</bold>. Subicular hyphae. Scale bars: 10 µm (<bold>a–m</bold>).</p></caption><graphic xmlns:xlink="http://www.w3.org/1999/xlink" xlink:href="mycokeys-132-173-g004.jpg" id="oo_1645790.jpg" position="float" orientation="portrait" xlink:type="simple"><uri content-type="original_file" xlink:type="simple">https://binary.pensoft.net/fig/1645790</uri></graphic></fig></tp:treatment-sec><tp:treatment-sec sec-type="Holotype"><title>Holotype.</title><p>China • Heilongjiang Province, Wuchang County, Fenghuangshan Forest Park, on fallen branch of <italic><tp:taxon-name><tp:taxon-name-part taxon-name-part-type="genus" reg="Pinus">Pinus</tp:taxon-name-part> <tp:taxon-name-part taxon-name-part-type="species" reg="koraiensis">koraiensis</tp:taxon-name-part></tp:taxon-name></italic>, collected by Yu-Cheng Dai, elev. 786 m, <named-content xmlns:xlink="http://www.w3.org/1999/xlink" content-type="dwc:verbatimCoordinates" xlink:type="simple">44.206724°N, 128.058065°E</named-content>, 31 August 2025, Dai 37377 (BJFC058636).</p></tp:treatment-sec><tp:treatment-sec sec-type="Description"><title>Description.</title><p>Basidiomata annual, resupinate, gelatinous, without odor or taste when fresh, becoming fragile upon drying, up to 2 cm long, 0.6 cm wide, 100 µm thick at center. Hymenial surface poroid (isolated pores), ash-gray when fresh, turning to bluish gray upon drying. Pores circular to subcircular, 4–5 per mm; dissepiments covered in a dense mat of hairs. Sterile margin distinct, gray; subiculum felty, loosely attached to the substrate, and densely packed, up to 0.1 mm thick.</p><p>Hyphal system monomitic; generative hyphae with clamp connections, colorless, thin-walled, branched, interwoven, 1–2.5 µm in diameter; subicular hyphae thin- to slightly thick-walled, branched, interwoven, 1.5–3 µm in diameter, IKI–, CB–; tissues unchanged in KOH. Cystidia absent; cystidioles fusiform, colorless, thin-walled, 15–19 × 4.5–5.5 µm. Basidia short clavate to pyriform, with four sterigmata and a basal clamp connection, with a few guttules, 18–23 × 7–8.5 µm; basidioles similar to basidia but slightly smaller. Basidiospores ellipsoid, colorless, thin-walled, smooth, with one large guttule, IKI–, CB–, (5.7–)5.9–7.3 × (4.2–)4.4–5.4 µm, <italic>L</italic> = 6.59 µm, <italic>W</italic> = 4.85 µm, and <italic>Q</italic> = 1.34–1.37 (<italic>n</italic> = 60/2).</p></tp:treatment-sec><tp:treatment-sec sec-type="Habitat and distribution"><title>Habitat and distribution.</title><p>It is known from Heilongjiang, Northeastern China, growing on fallen branches of <italic><tp:taxon-name><tp:taxon-name-part taxon-name-part-type="genus" reg="Abies">Abies</tp:taxon-name-part> <tp:taxon-name-part taxon-name-part-type="species" reg="nephrolepis">nephrolepis</tp:taxon-name-part></tp:taxon-name></italic> and <italic><tp:taxon-name><tp:taxon-name-part taxon-name-part-type="genus" reg="Pinus">Pinus</tp:taxon-name-part> <tp:taxon-name-part taxon-name-part-type="species" reg="koraiensis">koraiensis</tp:taxon-name-part></tp:taxon-name></italic>.</p></tp:treatment-sec><tp:treatment-sec sec-type="Additional specimens examined (paratypes)"><title>Additional specimens examined (paratypes).</title><p>China • Heilongjiang Province, Wuchang County, Fenghuangshan Forest Park, on fallen branch of <italic><tp:taxon-name><tp:taxon-name-part taxon-name-part-type="genus" reg="Abies">Abies</tp:taxon-name-part> <tp:taxon-name-part taxon-name-part-type="species" reg="nephrolepis">nephrolepis</tp:taxon-name-part></tp:taxon-name></italic>, collected by Yu-Cheng Dai, elev. 786 m, <named-content xmlns:xlink="http://www.w3.org/1999/xlink" content-type="dwc:verbatimCoordinates" xlink:type="simple">44.206724°N, 128.058065°E</named-content>, 31 August 2025, Dai 37374 (BJFC058633).</p></tp:treatment-sec><tp:treatment-sec sec-type="Notes"><title>Notes.</title><p><italic><tp:taxon-name><tp:taxon-name-part taxon-name-part-type="genus" reg="Resupinatus">Resupinatus</tp:taxon-name-part> <tp:taxon-name-part taxon-name-part-type="species" reg="latemarginatus">latemarginatus</tp:taxon-name-part></tp:taxon-name></italic> is characterized by resupinate basidiomata; a poroid and ash-gray hymenial surface when fresh, bluish gray when drying; circular to subcircular pores 4–5 per mm; a monomitic hyphal system bearing clamp connections; fusiform cystidioles; and ellipsoid basidiospores measuring 5.9–7.3 × 4.4–5.4 µm. <italic><tp:taxon-name><tp:taxon-name-part taxon-name-part-type="genus" reg="Resupinatus">Resupinatus</tp:taxon-name-part> <tp:taxon-name-part taxon-name-part-type="species" reg="latemarginatus">latemarginatus</tp:taxon-name-part></tp:taxon-name></italic> is closely related to <italic><tp:taxon-name><tp:taxon-name-part taxon-name-part-type="genus" reg="Resupinatus">R.</tp:taxon-name-part> <tp:taxon-name-part taxon-name-part-type="species" reg="sinuosus">sinuosus</tp:taxon-name-part></tp:taxon-name></italic> and <italic><tp:taxon-name><tp:taxon-name-part taxon-name-part-type="genus" reg="Resupinatus">R.</tp:taxon-name-part> <tp:taxon-name-part taxon-name-part-type="species" reg="tenuis">tenuis</tp:taxon-name-part></tp:taxon-name></italic> in the phylogeny (Fig. <xref ref-type="fig" rid="F1">1</xref>). However, <italic><tp:taxon-name><tp:taxon-name-part taxon-name-part-type="genus" reg="Resupinatus">R.</tp:taxon-name-part> <tp:taxon-name-part taxon-name-part-type="species" reg="sinuosus">sinuosus</tp:taxon-name-part></tp:taxon-name></italic> differs from <italic><tp:taxon-name><tp:taxon-name-part taxon-name-part-type="genus" reg="Resupinatus">R.</tp:taxon-name-part> <tp:taxon-name-part taxon-name-part-type="species" reg="latemarginatus">latemarginatus</tp:taxon-name-part></tp:taxon-name></italic> by its sinuous to irregular pores, smaller basidia (16–18 × 7–8.5 µm vs. 18–23 × 7–8.5 µm) and basidiospores (5.3–6.6 × 4–5.2 µm vs. 5.9–7.3 × 4.4–5.4 µm), and <italic><tp:taxon-name><tp:taxon-name-part taxon-name-part-type="genus" reg="Resupinatus">R.</tp:taxon-name-part> <tp:taxon-name-part taxon-name-part-type="species" reg="tenuis">tenuis</tp:taxon-name-part></tp:taxon-name></italic> is distinguished from <italic><tp:taxon-name><tp:taxon-name-part taxon-name-part-type="genus" reg="Resupinatus">R.</tp:taxon-name-part> <tp:taxon-name-part taxon-name-part-type="species" reg="latemarginatus">latemarginatus</tp:taxon-name-part></tp:taxon-name></italic> by its smaller pores (7–10 per mm vs. 4–5 per mm), indistinct sterile margin, larger basidia (20.5–26.5 × 8.5–10 µm vs. 18–23 × 7–8.5 µm), and larger basidiospores (7.5–9 × 5–6 µm vs. 5.9–7.3 × 4.4–5.4 µm; <xref ref-type="bibr" rid="B11">Dong et al. 2025</xref>).</p></tp:treatment-sec><tp:treatment-sec><!--Section generated to contain objects referenced in tp:taxon-treatment.--><fig id="F2" position="float" orientation="portrait"><object-id xmlns:xlink="http://www.w3.org/1999/xlink" content-type="doi" xlink:type="simple">10.3897/mycokeys.132188107.figure2</object-id><object-id xmlns:xlink="http://www.w3.org/1999/xlink" content-type="arpha" xlink:type="simple">26CEDF22-BC93-5E46-88C8-4DB0DF80D50F</object-id><label>Figure 2.</label><caption><p>Basidiomata of <italic><tp:taxon-name><tp:taxon-name-part taxon-name-part-type="genus" reg="Resupinatus">Resupinatus</tp:taxon-name-part> <tp:taxon-name-part taxon-name-part-type="species" reg="angulatus">angulatus</tp:taxon-name-part></tp:taxon-name></italic>, <italic><tp:taxon-name><tp:taxon-name-part taxon-name-part-type="genus" reg="Resupinatus">R.</tp:taxon-name-part> <tp:taxon-name-part taxon-name-part-type="species" reg="latemarginatus">latemarginatus</tp:taxon-name-part></tp:taxon-name></italic>, <italic><tp:taxon-name><tp:taxon-name-part taxon-name-part-type="genus" reg="Resupinatus">R.</tp:taxon-name-part> <tp:taxon-name-part taxon-name-part-type="species" reg="sinoapplicatus">sinoapplicatus</tp:taxon-name-part></tp:taxon-name></italic>, and <italic><tp:taxon-name><tp:taxon-name-part taxon-name-part-type="genus" reg="Resupinatus">R.</tp:taxon-name-part> <tp:taxon-name-part taxon-name-part-type="species" reg="sinuosus">sinuosus</tp:taxon-name-part></tp:taxon-name></italic>. <bold>a, b</bold>. <italic><tp:taxon-name><tp:taxon-name-part taxon-name-part-type="genus" reg="Resupinatus">R.</tp:taxon-name-part> <tp:taxon-name-part taxon-name-part-type="species" reg="angulatus">angulatus</tp:taxon-name-part></tp:taxon-name></italic>, Dai 37973, holotype; <bold>c, d</bold>. <italic><tp:taxon-name><tp:taxon-name-part taxon-name-part-type="genus" reg="Resupinatus">R.</tp:taxon-name-part> <tp:taxon-name-part taxon-name-part-type="species" reg="latemarginatus">latemarginatus</tp:taxon-name-part></tp:taxon-name></italic>, Dai 37377, holotype; <bold>e, f</bold>. <italic><tp:taxon-name><tp:taxon-name-part taxon-name-part-type="genus" reg="Resupinatus">R.</tp:taxon-name-part> <tp:taxon-name-part taxon-name-part-type="species" reg="sinoapplicatus">sinoapplicatus</tp:taxon-name-part></tp:taxon-name></italic>, Dai 37311, holotype; <bold>g, h</bold>. <italic><tp:taxon-name><tp:taxon-name-part taxon-name-part-type="genus" reg="Resupinatus">R.</tp:taxon-name-part> <tp:taxon-name-part taxon-name-part-type="species" reg="sinuosus">sinuosus</tp:taxon-name-part></tp:taxon-name></italic>, 38306, holotype. Scale bars: 1 cm (<bold>a, c, e, g</bold>); 1 mm (<bold>b, d, f, h</bold>).</p></caption><graphic xmlns:xlink="http://www.w3.org/1999/xlink" xlink:href="mycokeys-132-173-g002.jpg" id="oo_1645788.jpg" position="float" orientation="portrait" xlink:type="simple"><uri content-type="original_file" xlink:type="simple">https://binary.pensoft.net/fig/1645788</uri></graphic></fig><fig id="F1" position="float" orientation="portrait"><object-id xmlns:xlink="http://www.w3.org/1999/xlink" content-type="doi" xlink:type="simple">10.3897/mycokeys.132188107.figure1</object-id><object-id xmlns:xlink="http://www.w3.org/1999/xlink" content-type="arpha" xlink:type="simple">C6A4BBB1-DB6E-5432-9C90-ED73841DB954</object-id><label>Figure 1.</label><caption><p>The Bayesian inference (<abbrev xmlns:xlink="http://www.w3.org/1999/xlink" xlink:title="Bayesian inference" xlink:type="simple">BI</abbrev>) phylogeny of <italic><tp:taxon-name><tp:taxon-name-part taxon-name-part-type="genus" reg="Resupinatus">Resupinatus</tp:taxon-name-part></tp:taxon-name></italic> inferred from combined <abbrev xmlns:xlink="http://www.w3.org/1999/xlink" xlink:title="internal transcribed spacer" xlink:type="simple">ITS</abbrev> and nLSU sequences, with <italic><tp:taxon-name><tp:taxon-name-part taxon-name-part-type="genus" reg="Hohenbuehelia">Hohenbuehelia</tp:taxon-name-part> <tp:taxon-name-part taxon-name-part-type="species" reg="flabelliformis">flabelliformis</tp:taxon-name-part></tp:taxon-name></italic> and <italic><tp:taxon-name><tp:taxon-name-part taxon-name-part-type="genus" reg="Hohenbuehelia">H.</tp:taxon-name-part> <tp:taxon-name-part taxon-name-part-type="species" reg="lageniformis">lageniformis</tp:taxon-name-part></tp:taxon-name></italic> designated as outgroup taxa. Maximum likelihood (<abbrev xmlns:xlink="http://www.w3.org/1999/xlink" xlink:title="maximum likelihood" xlink:type="simple">ML</abbrev>) bootstrap support values (BS ≥ 50%) and <abbrev xmlns:xlink="http://www.w3.org/1999/xlink" xlink:title="Bayesian inference" xlink:type="simple">BI</abbrev> posterior probabilities (BPP ≥ 0.9) are indicated on the corresponding branches, while BS ≥ 70% and BPP ≥ 0.95 were considered significantly supported. The newly described species, <italic><tp:taxon-name><tp:taxon-name-part taxon-name-part-type="genus" reg="Resupinatus">Resupinatus</tp:taxon-name-part> <tp:taxon-name-part taxon-name-part-type="species" reg="angulatus">angulatus</tp:taxon-name-part></tp:taxon-name></italic>, <italic><tp:taxon-name><tp:taxon-name-part taxon-name-part-type="genus" reg="Resupinatus">R.</tp:taxon-name-part> <tp:taxon-name-part taxon-name-part-type="species" reg="latemarginatus">latemarginatus</tp:taxon-name-part></tp:taxon-name></italic>, <italic><tp:taxon-name><tp:taxon-name-part taxon-name-part-type="genus" reg="Resupinatus">R.</tp:taxon-name-part> <tp:taxon-name-part taxon-name-part-type="species" reg="sinoapplicatus">sinoapplicatus</tp:taxon-name-part></tp:taxon-name></italic>, and <italic><tp:taxon-name><tp:taxon-name-part taxon-name-part-type="genus" reg="Resupinatus">R.</tp:taxon-name-part> <tp:taxon-name-part taxon-name-part-type="species" reg="sinuosus">sinuosus</tp:taxon-name-part></tp:taxon-name></italic>, are shown in bold. The scale bar (bottom) denotes the number of substitutions per site.</p></caption><graphic xmlns:xlink="http://www.w3.org/1999/xlink" xlink:href="mycokeys-132-173-g001.jpg" id="oo_1645787.jpg" position="float" orientation="portrait" xlink:type="simple"><uri content-type="original_file" xlink:type="simple">https://binary.pensoft.net/fig/1645787</uri></graphic></fig></tp:treatment-sec><ref-list><ref id="B11"><mixed-citation xmlns:xlink="http://www.w3.org/1999/xlink" xlink:type="simple">Dong JH, Chen ML, Chen M, Li Q, Zhu YJ, Zhang XC, Zhou CQ, Li W, Muhammad A, Zhou HM, Jabeen S, Zhao CL (2025) Notes, outline, taxonomy and phylogeny of wood-inhabiting <italic><tp:taxon-name><tp:taxon-name-part taxon-name-part-type="order">Agaricales</tp:taxon-name-part></tp:taxon-name></italic>. Mycosphere 16(1): 2599–2711. <ext-link xlink:href="10.5943/mycosphere/16/1/16" ext-link-type="doi" xlink:type="simple">https://doi.org/10.5943/mycosphere/16/1/16</ext-link></mixed-citation></ref></ref-list></tp:taxon-treatment>
