# Supplementary material for: Four new species of Resupinatus (Agaricales, Basidiomycota) on coniferous trees in Northeast China
Source: MycoKeys. 2026 May 15;132:173–89. doi: 10.3897/mycokeys.132.188107 (PMC13197816; doi:10.3897/mycokeys.132.188107)
Supplement: XML Treatment for Resupinatus sinoapplicatus [file mycokeys.132.188107-treatment3.xml]

<!DOCTYPE tp:taxon-treatment
  PUBLIC "-//TaxonX//DTD Taxonomic Treatment Publishing DTD v0 20100105//EN" "tax-treatment-NSO.dtd">
<tp:taxon-treatment xmlns:tp="http://www.plazi.org/taxpub"><tp:treatment-meta><kwd-group><label>Taxon classification</label><kwd>
                <named-content content-type="kingdom">Fungi</named-content>
              </kwd><kwd>
                <named-content content-type="order">Agaricales</named-content>
              </kwd><kwd>
                <named-content content-type="family">Pleurotaceae</named-content>
              </kwd></kwd-group><mixed-citation publication-type="journal"><person-group><name><surname>Zhuang</surname><given-names>Lei</given-names></name><name><surname>Guan</surname><given-names>Qian-Xin</given-names></name><name><surname>Dai</surname><given-names>Yu-Cheng</given-names></name><name><surname>Yuan</surname><given-names>Yuan</given-names></name><name><surname>Zhao</surname><given-names>Heng</given-names></name></person-group><article-title>Four new species of <italic><tp:taxon-name><tp:taxon-name-part taxon-name-part-type="genus" reg="Resupinatus">Resupinatus</tp:taxon-name-part></tp:taxon-name></italic> (<italic><tp:taxon-name><tp:taxon-name-part taxon-name-part-type="order" reg="Agaricales">Agaricales</tp:taxon-name-part></tp:taxon-name></italic>, <italic><tp:taxon-name><tp:taxon-name-part taxon-name-part-type="phylum" reg="Basidiomycota">Basidiomycota</tp:taxon-name-part></tp:taxon-name></italic>) on coniferous trees in Northeast China</article-title><source>MycoKeys</source><day>15</day><month>05</month><year>2026</year><volume>132</volume><fpage>173</fpage><lpage>189</lpage><pub-id pub-id-type="doi">10.3897/mycokeys.132.188107</pub-id></mixed-citation></tp:treatment-meta><tp:nomenclature><tp:taxon-name><object-id xmlns:xlink="http://www.w3.org/1999/xlink" content-type="arpha" xlink:type="simple">45FFA4E5-A895-57AB-9DA8-C37DF23C68A1</object-id>
                    		<tp:taxon-name-part taxon-name-part-type="genus" reg="Resupinatus">Resupinatus</tp:taxon-name-part> <tp:taxon-name-part taxon-name-part-type="species" reg="sinoapplicatus">sinoapplicatus</tp:taxon-name-part>
                    	
                    		<object-id xmlns:xlink="http://www.w3.org/1999/xlink" content-type="mycobank" xlink:type="simple">863203</object-id>
                    	</tp:taxon-name><tp:taxon-authority>Q.X. Guan, H. Zhao, L. Zhuang, Yuan Yuan &amp; Y.C. Dai</tp:taxon-authority><tp:taxon-status xmlns:xlink="http://www.w3.org/1999/xlink" xlink:type="simple">sp. nov.</tp:taxon-status><xref ref-type="fig" rid="F2">Figs 2e</xref><xref ref-type="fig" rid="F2">, f</xref><xref ref-type="fig" rid="F5">, 5</xref></tp:nomenclature><tp:treatment-sec sec-type="Etymology"><title>Etymology.</title><p><italic>Sinoapplicatus</italic> (Lat.): refers to the species similar to <italic><tp:taxon-name><tp:taxon-name-part taxon-name-part-type="genus" reg="Resupinatus">Resupinatus</tp:taxon-name-part> <tp:taxon-name-part taxon-name-part-type="species" reg="applicatus">applicatus</tp:taxon-name-part></tp:taxon-name></italic>, but occurring in China.</p><fig id="F5" position="float" orientation="portrait"><object-id xmlns:xlink="http://www.w3.org/1999/xlink" content-type="doi" xlink:type="simple">10.3897/mycokeys.132188107.figure5</object-id><object-id xmlns:xlink="http://www.w3.org/1999/xlink" content-type="arpha" xlink:type="simple">EC059774-A6B6-5783-804F-B3AB80D630ED</object-id><label>Figure 5.</label><caption><p>Microscopic structures of <italic><tp:taxon-name><tp:taxon-name-part taxon-name-part-type="genus" reg="Resupinatus">Resupinatus</tp:taxon-name-part> <tp:taxon-name-part taxon-name-part-type="species" reg="sinoapplicatus">sinoapplicatus</tp:taxon-name-part></tp:taxon-name></italic> (holotype, Dai 37311). <bold>a</bold>. A section of hymenium; <bold>b–d</bold>. Basidia and basidioles; <bold>e–g</bold>. Cheilocystidia; <bold>h, i</bold>. Pleurocystidia; <bold>j</bold>. Generative hyphae; <bold>k</bold>. Basidiospores. Scale bars: 10 µm (<bold>a–k</bold>).</p></caption><graphic xmlns:xlink="http://www.w3.org/1999/xlink" xlink:href="mycokeys-132-173-g005.jpg" id="oo_1645791.jpg" position="float" orientation="portrait" xlink:type="simple"><uri content-type="original_file" xlink:type="simple">https://binary.pensoft.net/fig/1645791</uri></graphic></fig></tp:treatment-sec><tp:treatment-sec sec-type="Holotype"><title>Holotype.</title><p>China • Heilongjiang Province, Wuchang County, Chenxiangdian Forest Farm, on fallen branch of <italic><tp:taxon-name><tp:taxon-name-part taxon-name-part-type="genus" reg="Pinus">Pinus</tp:taxon-name-part> <tp:taxon-name-part taxon-name-part-type="species" reg="koraiensis">koraiensis</tp:taxon-name-part></tp:taxon-name></italic>, collected by Yu-Cheng Dai, elev. 212 m, <named-content xmlns:xlink="http://www.w3.org/1999/xlink" content-type="dwc:verbatimCoordinates" xlink:type="simple">44.957241°N, 127.727710°E</named-content>, 30 August 2025, Dai 37311 (BJFC058570).</p></tp:treatment-sec><tp:treatment-sec sec-type="Description"><title>Description.</title><p>Basidiomata annual, sessile, gelatinous, flabelliform or occasional suborbicular, laterally or dorsally attached to substrate, fragile and watery when fresh, becoming firm-gelatinous when dry. Pileus up to 10 mm in diam., orbicular when juvenile, becoming flabelliform when mature; upper surface pale mouse gray when fresh, becoming blackish blue when dry, smooth, sometimes pruinose; margin unrolled to incurved when juvenile, becoming straight, entire. Hymenium lamellate, lamellae with different lengths. Stipe absent. Context dark brown, leathery when dry, up to 1 mm thick.</p><p>Hyphal system monomitic; generative hyphae with clamp connections, colorless, thin-walled, branched, interwoven, 1–2.5 µm in diameter. Cheilocystidia clavate to coralloid with irregular, bifurcate, multifurcate, or rarely nodulose, thin-walled, hyaline, 8–15 × 5–7 µm, arising from generative hyphae. Pleurocystidia present, fusiform to with branched apices, 20–25 × 3.5–5 µm. Basidia clavate, with four sterigmata and a basal clamp connection, with a few guttules, 17–23 × 6–7.5 µm; basidioles similar to basidia but slightly smaller. Basidiospores globose, colorless, thin-walled, smooth, with one large guttule, IKI–, CB–, (3.8–)3.9–5 × (3.6–)3.7–4.7 µm, <italic>L</italic> = 4.4 µm, <italic>W</italic> = 4.1 µm, and <italic>Q</italic> = 1.05–1.07 (<italic>n</italic> = 60/2).</p></tp:treatment-sec><tp:treatment-sec sec-type="Habitat and distribution"><title>Habitat and distribution.</title><p>It is known from Heilongjiang, Northeastern China, growing on fallen branches of <italic><tp:taxon-name><tp:taxon-name-part taxon-name-part-type="genus" reg="Pinus">Pinus</tp:taxon-name-part> <tp:taxon-name-part taxon-name-part-type="species" reg="koraiensis">koraiensis</tp:taxon-name-part></tp:taxon-name></italic>.</p></tp:treatment-sec><tp:treatment-sec sec-type="Additional specimens examined (paratypes)"><title>Additional specimens examined (paratypes).</title><p>China • Heilongjiang Province, Fangzheng County, Shuangzishan Forest Park, on fallen branch of <italic><tp:taxon-name><tp:taxon-name-part taxon-name-part-type="genus" reg="Pinus">Pinus</tp:taxon-name-part> <tp:taxon-name-part taxon-name-part-type="species" reg="koraiensis">koraiensis</tp:taxon-name-part></tp:taxon-name></italic>, collected by Yu-Cheng Dai, elev. 187 m, <named-content xmlns:xlink="http://www.w3.org/1999/xlink" content-type="dwc:verbatimCoordinates" xlink:type="simple">45.677502°N, 129.001192°E</named-content>, 12 October 2025, Dai 38328 (BJFC059587).</p></tp:treatment-sec><tp:treatment-sec sec-type="Notes"><title>Notes.</title><p><italic><tp:taxon-name><tp:taxon-name-part taxon-name-part-type="genus" reg="Resupinatus">Resupinatus</tp:taxon-name-part> <tp:taxon-name-part taxon-name-part-type="species" reg="sinoapplicatus">sinoapplicatus</tp:taxon-name-part></tp:taxon-name></italic> is characterized by sessile, flabelliform or occasionally suborbicular basidiomata; pale mouse-gray pileus when fresh, blackish blue when drying; lamellate hymenium; a monomitic hyphal system bearing clamp connections; clavate to coralloid cheilocystidia; fusiform pleurocystidia with branched apices; and globose basidiospores. In the phylogeny (Fig. <xref ref-type="fig" rid="F1">1</xref>), <italic><tp:taxon-name><tp:taxon-name-part taxon-name-part-type="genus" reg="Resupinatus">R.</tp:taxon-name-part> <tp:taxon-name-part taxon-name-part-type="species" reg="sinoapplicatus">sinoapplicatus</tp:taxon-name-part></tp:taxon-name></italic> is closely allied with <italic><tp:taxon-name><tp:taxon-name-part taxon-name-part-type="genus" reg="Resupinatus">R.</tp:taxon-name-part> <tp:taxon-name-part taxon-name-part-type="species" reg="applicatus">applicatus</tp:taxon-name-part></tp:taxon-name></italic> and <italic><tp:taxon-name><tp:taxon-name-part taxon-name-part-type="genus" reg="Resupinatus">R.</tp:taxon-name-part> <tp:taxon-name-part taxon-name-part-type="species" reg="cinerascens">cinerascens</tp:taxon-name-part></tp:taxon-name></italic>. However, <italic><tp:taxon-name><tp:taxon-name-part taxon-name-part-type="genus" reg="Resupinatus">R.</tp:taxon-name-part> <tp:taxon-name-part taxon-name-part-type="species" reg="applicatus">applicatus</tp:taxon-name-part></tp:taxon-name></italic> is separable from <italic><tp:taxon-name><tp:taxon-name-part taxon-name-part-type="genus" reg="Resupinatus">R.</tp:taxon-name-part> <tp:taxon-name-part taxon-name-part-type="species" reg="sinoapplicatus">sinoapplicatus</tp:taxon-name-part></tp:taxon-name></italic> by its subglobose to globose basidiospores (<italic>Q</italic> = 1.07–1.15 vs. 1.05–1.07), narrower basidia (19–25 × 5–6.1 µm vs. 17–23 × 6–7.5 µm), and fusiform to cylindrical-clavate cheilocystidia (<xref ref-type="bibr" rid="B12">Gonou-Zagou et al. 2011</xref>); <italic><tp:taxon-name><tp:taxon-name-part taxon-name-part-type="genus" reg="Resupinatus">R.</tp:taxon-name-part> <tp:taxon-name-part taxon-name-part-type="species" reg="cinerascens">cinerascens</tp:taxon-name-part></tp:taxon-name></italic> differs from <italic><tp:taxon-name><tp:taxon-name-part taxon-name-part-type="genus" reg="Resupinatus">R.</tp:taxon-name-part> <tp:taxon-name-part taxon-name-part-type="species" reg="sinoapplicatus">sinoapplicatus</tp:taxon-name-part></tp:taxon-name></italic> by its larger basidiospores (6 × 3.5 µm vs. 4.39 × 4.13 µm; <xref ref-type="bibr" rid="B4">Cleland 1927</xref>).</p></tp:treatment-sec><tp:treatment-sec><!--Section generated to contain objects referenced in tp:taxon-treatment.--><fig id="F2" position="float" orientation="portrait"><object-id xmlns:xlink="http://www.w3.org/1999/xlink" content-type="doi" xlink:type="simple">10.3897/mycokeys.132188107.figure2</object-id><object-id xmlns:xlink="http://www.w3.org/1999/xlink" content-type="arpha" xlink:type="simple">26CEDF22-BC93-5E46-88C8-4DB0DF80D50F</object-id><label>Figure 2.</label><caption><p>Basidiomata of <italic><tp:taxon-name><tp:taxon-name-part taxon-name-part-type="genus" reg="Resupinatus">Resupinatus</tp:taxon-name-part> <tp:taxon-name-part taxon-name-part-type="species" reg="angulatus">angulatus</tp:taxon-name-part></tp:taxon-name></italic>, <italic><tp:taxon-name><tp:taxon-name-part taxon-name-part-type="genus" reg="Resupinatus">R.</tp:taxon-name-part> <tp:taxon-name-part taxon-name-part-type="species" reg="latemarginatus">latemarginatus</tp:taxon-name-part></tp:taxon-name></italic>, <italic><tp:taxon-name><tp:taxon-name-part taxon-name-part-type="genus" reg="Resupinatus">R.</tp:taxon-name-part> <tp:taxon-name-part taxon-name-part-type="species" reg="sinoapplicatus">sinoapplicatus</tp:taxon-name-part></tp:taxon-name></italic>, and <italic><tp:taxon-name><tp:taxon-name-part taxon-name-part-type="genus" reg="Resupinatus">R.</tp:taxon-name-part> <tp:taxon-name-part taxon-name-part-type="species" reg="sinuosus">sinuosus</tp:taxon-name-part></tp:taxon-name></italic>. <bold>a, b</bold>. <italic><tp:taxon-name><tp:taxon-name-part taxon-name-part-type="genus" reg="Resupinatus">R.</tp:taxon-name-part> <tp:taxon-name-part taxon-name-part-type="species" reg="angulatus">angulatus</tp:taxon-name-part></tp:taxon-name></italic>, Dai 37973, holotype; <bold>c, d</bold>. <italic><tp:taxon-name><tp:taxon-name-part taxon-name-part-type="genus" reg="Resupinatus">R.</tp:taxon-name-part> <tp:taxon-name-part taxon-name-part-type="species" reg="latemarginatus">latemarginatus</tp:taxon-name-part></tp:taxon-name></italic>, Dai 37377, holotype; <bold>e, f</bold>. <italic><tp:taxon-name><tp:taxon-name-part taxon-name-part-type="genus" reg="Resupinatus">R.</tp:taxon-name-part> <tp:taxon-name-part taxon-name-part-type="species" reg="sinoapplicatus">sinoapplicatus</tp:taxon-name-part></tp:taxon-name></italic>, Dai 37311, holotype; <bold>g, h</bold>. <italic><tp:taxon-name><tp:taxon-name-part taxon-name-part-type="genus" reg="Resupinatus">R.</tp:taxon-name-part> <tp:taxon-name-part taxon-name-part-type="species" reg="sinuosus">sinuosus</tp:taxon-name-part></tp:taxon-name></italic>, 38306, holotype. Scale bars: 1 cm (<bold>a, c, e, g</bold>); 1 mm (<bold>b, d, f, h</bold>).</p></caption><graphic xmlns:xlink="http://www.w3.org/1999/xlink" xlink:href="mycokeys-132-173-g002.jpg" id="oo_1645788.jpg" position="float" orientation="portrait" xlink:type="simple"><uri content-type="original_file" xlink:type="simple">https://binary.pensoft.net/fig/1645788</uri></graphic></fig><fig id="F1" position="float" orientation="portrait"><object-id xmlns:xlink="http://www.w3.org/1999/xlink" content-type="doi" xlink:type="simple">10.3897/mycokeys.132188107.figure1</object-id><object-id xmlns:xlink="http://www.w3.org/1999/xlink" content-type="arpha" xlink:type="simple">C6A4BBB1-DB6E-5432-9C90-ED73841DB954</object-id><label>Figure 1.</label><caption><p>The Bayesian inference (<abbrev xmlns:xlink="http://www.w3.org/1999/xlink" xlink:title="Bayesian inference" xlink:type="simple">BI</abbrev>) phylogeny of <italic><tp:taxon-name><tp:taxon-name-part taxon-name-part-type="genus" reg="Resupinatus">Resupinatus</tp:taxon-name-part></tp:taxon-name></italic> inferred from combined <abbrev xmlns:xlink="http://www.w3.org/1999/xlink" xlink:title="internal transcribed spacer" xlink:type="simple">ITS</abbrev> and nLSU sequences, with <italic><tp:taxon-name><tp:taxon-name-part taxon-name-part-type="genus" reg="Hohenbuehelia">Hohenbuehelia</tp:taxon-name-part> <tp:taxon-name-part taxon-name-part-type="species" reg="flabelliformis">flabelliformis</tp:taxon-name-part></tp:taxon-name></italic> and <italic><tp:taxon-name><tp:taxon-name-part taxon-name-part-type="genus" reg="Hohenbuehelia">H.</tp:taxon-name-part> <tp:taxon-name-part taxon-name-part-type="species" reg="lageniformis">lageniformis</tp:taxon-name-part></tp:taxon-name></italic> designated as outgroup taxa. Maximum likelihood (<abbrev xmlns:xlink="http://www.w3.org/1999/xlink" xlink:title="maximum likelihood" xlink:type="simple">ML</abbrev>) bootstrap support values (BS ≥ 50%) and <abbrev xmlns:xlink="http://www.w3.org/1999/xlink" xlink:title="Bayesian inference" xlink:type="simple">BI</abbrev> posterior probabilities (BPP ≥ 0.9) are indicated on the corresponding branches, while BS ≥ 70% and BPP ≥ 0.95 were considered significantly supported. The newly described species, <italic><tp:taxon-name><tp:taxon-name-part taxon-name-part-type="genus" reg="Resupinatus">Resupinatus</tp:taxon-name-part> <tp:taxon-name-part taxon-name-part-type="species" reg="angulatus">angulatus</tp:taxon-name-part></tp:taxon-name></italic>, <italic><tp:taxon-name><tp:taxon-name-part taxon-name-part-type="genus" reg="Resupinatus">R.</tp:taxon-name-part> <tp:taxon-name-part taxon-name-part-type="species" reg="latemarginatus">latemarginatus</tp:taxon-name-part></tp:taxon-name></italic>, <italic><tp:taxon-name><tp:taxon-name-part taxon-name-part-type="genus" reg="Resupinatus">R.</tp:taxon-name-part> <tp:taxon-name-part taxon-name-part-type="species" reg="sinoapplicatus">sinoapplicatus</tp:taxon-name-part></tp:taxon-name></italic>, and <italic><tp:taxon-name><tp:taxon-name-part taxon-name-part-type="genus" reg="Resupinatus">R.</tp:taxon-name-part> <tp:taxon-name-part taxon-name-part-type="species" reg="sinuosus">sinuosus</tp:taxon-name-part></tp:taxon-name></italic>, are shown in bold. The scale bar (bottom) denotes the number of substitutions per site.</p></caption><graphic xmlns:xlink="http://www.w3.org/1999/xlink" xlink:href="mycokeys-132-173-g001.jpg" id="oo_1645787.jpg" position="float" orientation="portrait" xlink:type="simple"><uri content-type="original_file" xlink:type="simple">https://binary.pensoft.net/fig/1645787</uri></graphic></fig></tp:treatment-sec><ref-list><ref id="B12"><mixed-citation xmlns:xlink="http://www.w3.org/1999/xlink" xlink:type="simple">Gonou-Zagou Z, Triantafyllou M, Floudas D, Delivorias P (2011) The genus <italic><tp:taxon-name><tp:taxon-name-part taxon-name-part-type="genus">Resupinatus</tp:taxon-name-part></tp:taxon-name></italic> Nees ex Gray in Greece. Nova Hedwigia 92(3–4): 513–522. <ext-link xlink:href="10.1127/0029-5035/2011/0092-0513" ext-link-type="doi" xlink:type="simple">https://doi.org/10.1127/0029-5035/2011/0092-0513</ext-link></mixed-citation></ref><ref id="B4"><mixed-citation xmlns:xlink="http://www.w3.org/1999/xlink" xlink:type="simple">Cleland JB (1927) Australian fungi: notes and descriptions. No. 6. Transactions and Proceedings of the Royal Society of South Australia 51: 298–306.</mixed-citation></ref></ref-list></tp:taxon-treatment>
